# Supplementary material for: Identification of Candidate Driver Genes in Common Focal Chromosomal Aberrations of Microsatellite Stable Colorectal Cancer
Source: PLoS One. 2013 Dec 18;8(12):e83859. doi: 10.1371/journal.pone.0083859 (PMC3867468; doi:10.1371/journal.pone.0083859)
Supplement: File S1 — Tables S1-S3. Table S1: Summary of the molecular features of the 53 tumour samples. Table S2: Summary of the 64 deleted FMCR. Table S3: Summary of the 32 gained FMCR. (XLS) [file pone.0083859.s005.xls]

## Sheet: Supplementary Table S1
Sample ID	CIMP	CIN (Number of aberrations)	APC MCR	TP53	KRAS	BRAF	PIK3CA
T16	CIMP-L	4	WT	WT	WT	WT	WT
T23	CIMP-L	None	c.4328_4329ins1	WT	WT	WT	c.1633G>A
T37	CIMP-L	None	c.3916G>T	WT	c.35G>T	WT	WT
T45	CIMP-L	260	c.3933_3934ins1	c.524G>A	WT	WT	WT
T46	CIMP-L	None	WT	WT	c.35G>A	WT	c.1633G>A
T53	CIMP-L	88	WT	c.592G>T	WT	WT	WT
T79	CIMP-N	71	c.4054_4062dup7	c.844C>T	WT	WT	WT
T80	CIMP-L	38	c.4271_4280del10	WT	c.35G>A	WT	WT
T83	CIMP-L	10	WT	WT	WT	WT	WT
T85	CIMP-L	43	c.3964G>T	c.916C>T	WT	WT	WT
T86	CIMP-L	3	WT	c.818G>A	c.35G>A	WT	WT
T88	CIMP-H	45	c.4582_4603del22	c.220del1	c.35G>T	WT	WT
T90	CIMP-L	63	WT	c.559+1G>T	WT	WT	WT
T97	CIMP-L	43	c.3982C>T	c.637C>T	c.34G>T	WT	WT
T98	CIMP-L	93	c.4037C>G	c.524G>A	WT	WT	WT
T104	CIMP-L	37	c.3916G>T	c.734G>A	c.35G>T	WT	WT
T107	CIMP-L	110	WT	WT	c.35G>A	WT	c.1633G>A
T109	CIMP-H	18	c.4350C>T	WT	c.35G>T	WT	c.3140A>G
T110	CIMP-L	None	WT	WT	WT	WT	WT
T112	CIMP-L	1	c.4421delC	WT	WT	WT	WT
T114	CIMP-H	74	c.4666_4667ins1	WT	c.38G>A	WT	WT
T122	CIMP-N	18	WT	WT	WT	WT	WT
T135	CIMP-L	14	WT	WT	c.38G>A	WT	WT
T138	CIMP-H	24	c.4127_4128del2	WT	c.35G>C	WT	WT
T142	CIMP-L	219	WT	c.725G>T	WT	WT	WT
T150	CIMP-L	5	c.4216C>T	WT	WT	WT	WT
T153	CIMP-L	150	c.4350C>T	c.844C>G	c.34G>T	WT	c.1633G>A
T158	CIMP-N	87	WT	c.722C>G	WT	WT	WT
T167	CIMP-L	14	WT	WT	WT	WT	WT
T184	CIMP-L	12	c.4303A>T	c.844C>T	WT	WT	WT
T201	CIMP-L	23	WT	WT	c.35G>T	WT	WT
T202	CIMP-L	33	WT	WT	WT	WT	WT
T203	CIMP-L	67	WT	WT	WT	WT	WT
T206	CIMP-L	50	c.3883G>T	c.455-456ins1	WT	WT	WT
T208	CIMP-L	35	c.4666_4667ins1	c.730G>A & c.844C>T	c.35G>T	A1742G	WT
T212	CIMP-N	29	WT	WT	WT	WT	WT
T213	CIMP-L	33	WT	c.751A>C	WT	WT	WT
T214	CIMP-L	86	WT	WT	WT	WT	WT
T218	CIMP-L	14	c.3927_3931del5	c.734G>A	WT	WT	WT
T221	CIMP-N	39	c.4415del1	WT	WT	WT	WT
T223	CIMP-H	76	WT	c.811G>A	WT	WT	WT
T244	CIMP-L	411	c.4271del1	c.817C>T	WT	WT	WT
T248	CIMP-N	None	WT	WT	WT	WT	WT
T249	CIMP-L	61	c.4033G>T	c.524G>A	c.35G>T	WT	WT
T271	CIMP-H	66	WT	c.844C>T	WT	T1796A	WT
T632	CIMP-L	18	WT	c.733G>A	c.38G>A	WT	WT
T741	CIMP-L	66	c.4350C>T	WT	WT	WT	WT
T795	CIMP-L	2	c.4391_4394del4	WT	WT	WT	c.1633G>A
T824	CIMP-L	21	WT	WT	c.35G>C	WT	WT
T828	CIMP-L	248	c.3871C>T	c.524G>A	WT	WT	WT
T863	CIMP-L	114	c.4391_4394del4	c.586C>T	WT	WT	WT
T1120	CIMP-L	2	WT	c.847_859del13	WT	WT	WT
T1350	CIMP-L	94	WT	WT	c.34G>T	WT	WT
		* samples highlighted in black either failed on >4 QC metrics or were analysed using a different algorithm

## Sheet: Supplementary Table S2
Chromosomal Location	Start	End	Size (Mb)	Frequency (%)	SDE	Genes	Cancer genes*
1p36.33	1479210	1851002	0.37	20	3	12	MLLT11, ARNT
1p36.11-p35.3	26462948	28551543	2.09	24.44	4	46	ARID1A
1p34.3	36375018	36734648	0.36	22.22	3	10	THRAP3
1p33	49486071	50272200	0.79	22.22	3	1
1p33-p32.3	50698666	51354770	0.66	20	2	2	CDKN2C
1p31.1	78062885	78218246	0.16	20	2	3	FUBP1
1p21.1	102307656	103278518	0.97	20	2	1	COL11A1
1p13.2	112844021	115479162	2.64	17.78	2	29	NRAS, TRIM33
1q21.2-q21.3	147644631	149711565	2.07	11.11	3	69
1q31.3	196799738	196948778	0.15	13.33	2	1
2p14	69914199	70385803	0.47	11.11	4	10
2q33.1	197546654	198133273	0.59	13.33	4	6
2q33.1	201432284	201850246	0.42	17.78	6	9
2q37.1	232634311	232902204	0.27	11.11	2	1
3p14.3	57521404	57652691	0.13	24.44	4	3
3p14.2	60078018	61195823	1.12	31.11	7	1	FHIT
3q21.3	129834187	130497580	0.66	13.33	2	11	RPN1, CNBP
3q26.1	163997028	164101976	0.1	17.78	2	0
3q26.31	176177125	176426607	0.25	13.33	3	1
4q22.1	91340468	92674544	1.33	33.33	8	2
4q35.1	185447304	186062400	0.62	31.11	3	5
5q12.1	59145099	59183979	0.04	22.22	2	1
5q13.2	68438765	68906238	0.47	24.44	2	14
5q35.1-q35.2	172069779	172570325	0.5	17.78	3	7
6p22.1	26141996	26381758	0.24	15.56	2	26
6p21.33-p21.32	31388886	32258223	0.87	13.33	3	63	SF3B1
6p21.31	35536901	35954862	0.42	11.11	2	11	FANCE
6q21	111214198	111443834	0.23	15.56	2	4
6q26	162357125	163049854	0.69	22.22	7	1
7q22.1	99307476	101900781	2.59	17.78	5	68	CUX1
7q22.2	105680893	105712574	0.03	11.11	3	1
8p22	16198781	16863085	0.66	48.89	2	0
8p11.23	39431213	39480174	0.05	22.22	3	0
8q11.21	48247963	48556480	0.31	13.33	4	1
8q24.3	145103393	145715756	0.61	13.33	3	36	RECQL4
9q21.13	73537301	74412105	0.87	17.78	3	7
9q22.2	91117607	91411397	0.29	22.22	2	5
10q23.32-q23.33	94363548	94454268	0.09	22.22	3	2
11p15.4	3712771	3873442	0.16	15.56	3	4	NUP98
11p15.4	9172449	9363610	0.19	22.22	5	3
11p11.2	47337056	47964454	0.63	11.11	4	14
11p11.2-p11.12	48215588	50164184	1.95	13.33	5	9
11q13.1	63705254	63872837	0.17	15.56	2	17
12p13.31	6314214	6963027	0.65	11.11	4	37	ZNF384, ATN1
12q14.2	63277389	63368109	0.09	20	4	1
12q24.31	122199734	122593396	0.39	17.78	5	8
14q12	23615376	23888497	0.27	24.44	3	28
14q13.2	34108596	34950339	0.84	28.89	5	9
15q21.3	53286334	53506655	0.22	28.89	2	4
15q26.1	88098779	89290699	1.19	31.11	4	20
15q26.1	91163633	91270553	0.11	28.89	3	1	BLM, CRTC3, IDH2
16p13.3-p13.2	6132536	7018275	0.89	24.44	7	1
17p13.1	8743396	8866516	0.12	46.67	2	1
17p13.1-p12	10957541	12400968	1.44	48.89	5	3	MAP2K4
18p11.21	11759039	12046289	0.29	42.22	2	4
18q12.2	32736160	32823241	0.09	51.11	2	1
18q21.2	46648889	46859053	0.21	53.33	3	3	SMAD4
19p13.3	909095	1223851	0.31	20	4	16	STK11
19q13.11	17936643	18549005	0.61	20	2	21	ELL
20p12.1	14376202	16071135	1.69	37.78	10	1
21q22.11	33554005	33651205	0.1	28.89	7	3
22q13.1	37647505	38597446	0.95	26.67	3	18	PDGFB
22q13.33	48580338	49052472	0.47	26.67	3	16
Xq25	122938369	123237260	0.3	15.56	3	1
*Partially deleted genes overlapping the FMCR were included in the count. *Cancer genes were defined based on the Cancer Gene Census Project (http://cancer.sanger.ac.uk/cancergenome/projects/census/) and reference 34.

## Sheet: Supplementary Table S3
Chromosomal Location	Start	End	Size (Mb)	Frequency (%)	SDE	Genes	Cancer genes*
1p36.32	2412144	3630036	1.22	26.67	7	11	PRDM16, TNFRSF14
1p36.13	17783440	18947883	1.16	17.78	4	4	PAX7
1p35.1-p34.3	33866043	34889487	1.02	15.56	4	2
1p34.3	36881028	37535891	0.65	20	5	1
1q21.3	150753997	150969016	0.22	22.22	5	19
1q21.3-q22	153171645	153567906	0.4	20	4	29	MUC1, THBS3
1q32.1	203312447	205274691	1.96	15.56	2	34	ELK4, SLC45A3
2p13.2-13.1	72867953	73995941	1.13	17.78	3	16
2q11.2	96118572	97026741	0.91	15.56	3	21	CNNM4
2q14.2	120835644	121713081	0.88	15.56	3	1
2q21.2	132747027	132833787	0.09	17.78	2	0
2q33.1	199239915	200062504	0.82	15.56	2	1
2q35	218354227	218556081	0.2	20	5	1
3p25.3	10406898	10978905	0.57	15.56	2	1
5p15.33	131946	1578616	1.45	26.67	2	22	SLC6A3
6p21.2-p21.1	39059270	40756937	1.7	24.44	2	9
7p22.3-p22.2	1262920	2812963	1.55	46.67	2	18
7p22.1-p21.3	7033162	7829887	0.8	48.89	5	4
8p12-p11.23	38303146	39234126	0.93	15.56	5	7	FGFR1
8q23.3	113827791	114547454	0.72	51.11	4	0
8q24.21	128331769	128940144	0.61	53.33	2	1	MYC
10q22.3	78238542	79084656	0.85	20	4	1
10q26.3	133770546	135084977	1.31	15.56	3	22
11p15.5-p15.4	916837	2837148	1.92	33.33	10	31
12p13.32-p13.31	4282429	5364999	1.08	40	4	12
14q11.2	21680489	21935641	0.26	20	3	0
15q21.3-q22.1	55517770	56143371	0.63	11.11	2	2
15q24.1	72478743	72569181	0.09	17.78	2	2
16p13.3	738567	1229020	0.49	28.89	4	13
17q11.2-q12	28205256	29488626	1.28	28.89	3	2
22q11.21	18517833	18686313	0.17	20	4	1
22q13.31	44865639	44898001	0.03	17.78	3	0
*Genes were only included in the count if they were fully contained within an FMCR. *Cancer genes were defined based on the Cancer Gene Census Project (http://cancer.sanger.ac.uk/cancergenome/projects/census/) and reference 34.
